# Supplementary material for: Phosphorylation enables allosteric control of a viral condensate
Source: bioRxiv. 2025 May 24:2025.05.24.655949. Preprint. [Version 1] doi: 10.1101/2025.05.24.655949 (PMC12139845; doi:10.1101/2025.05.24.655949)
Supplement: Supplement 1 [file media-1.txt]

CLUSTAL O(1.2.4) multiple sequence alignment


SClow-P10-NSP5            ATGTCTCTCAGTATTGACGTGACGAGTCTTCCTTCTATTTCTTCAAGTGTATATAAGAAT	60
SClow-RGplasmid-NSP5      ATGTCTCTCAGTATTGACGTGACGAGTCTTCCTTCTATTTCTTCAAGTGTATATAAGAAT	60
                          ************************************************************

SClow-P10-NSP5            GAATCGTTTTCAACAACGTCAACTATTTCTGGAAAATCTATTGGTAGGAGTGAACAGTAC	120
SClow-RGplasmid-NSP5      GAATCGTTTTCAACAACGTCAACTATTTCTGGAAAATCTATTGGTAGGAGTGAACAGTAC	120
                          ************************************************************

SClow-P10-NSP5            ATTTCACCAGATGCAGAAGCATTCAATAAATACATGCTGTCGAAGTCTCCAGAGGATATT	180
SClow-RGplasmid-NSP5      ATTTCACCAGATGCAGAAGCATTCAATAAATACATGCTGTCGAAGTCTCCAGAGGATATT	180
                          ************************************************************

SClow-P10-NSP5            GGACCATTTGATTCTGCTTCAAACGATCCACTCACCAGTTTTTCGATTAGATCGAATGCA	240
SClow-RGplasmid-NSP5      GGACCATTTGATTCTGCTTCAAACGATCCACTCACCAGTTTTTCGATTAGATCGAATGCA	240
                          ************************************************************

SClow-P10-NSP5            GTTAAGACAAACGCAGACGCTGGCGTGTCTATGGATTCATCAGCACAATCACGACTTTCA	300
SClow-RGplasmid-NSP5      GTTAAGACAAACGCAGACGCTGGCGTGTCTATGGATTCATCAGCACAATCACGACTTTCA	300
                          ************************************************************

SClow-P10-NSP5            AGTGATATTGGATGCGATCAAATGGATTTCTCCTTAAATAAAGGCATAAAAATAGATGCT	360
SClow-RGplasmid-NSP5      AGTGATATCGGATGCGATCAAATGGATTTCTCCTTAAATAAAGGCATAAAAATAGATGCT	360
                          ******** ***************************************************

SClow-P10-NSP5            ACTTTGGACTCATCAATATCAATATCTACGACTAGTAAAAAGGAGAAATCAAAACAAGAG	420
SClow-RGplasmid-NSP5      ACTTTGGACTCATCAATATCAATATCTACGACTAGTAAAAAGGAGAAATCAAAACAAGAG	420
                          ************************************************************

SClow-P10-NSP5            TATAAAAATAAATATAAGAAGTGCTACCCAAAAATTGAAGCAGAGTCTGATTCAGATGAA	480
SClow-RGplasmid-NSP5      TATAAAAATAAATATAAGAAGTGCTACCCAAAAATTGAAGCAGAGTCTGATTCAGATGAA	480
                          ************************************************************

SClow-P10-NSP5            TATGTACTGGATGATTCAGATAGTGATGATGGTAAATGTAAGAACTGTAAATATAAGAAG	540
SClow-RGplasmid-NSP5      TATGTACTGGATGATTCAGATAGTGATGATGGTAAATGTAAGAACTGTAAATATAAGAAG	540
                          ************************************************************

SClow-P10-NSP5            AAATACTTCGCATTAAGATTGAGAATGAAACAAGTCGCAATGCAATTGATTAAAGATTTG	600
SClow-RGplasmid-NSP5      AAATACTTCGCATTAAGATTGAGAATGAAACAAGTCGCAATGCAATTGATTAAAGATTTG	600
                          ************************************************************

SClow-P10-NSP5            TAA	603
SClow-RGplasmid-NSP5      TAA	603
                          ***
